# Supplementary material for: Postpartum Stressors Cause a Reduction in Mechanical Brush Use in Dairy Cows
Source: Animals (Basel). 2021 Oct 22;11(11):3031. doi: 10.3390/ani11113031 (PMC8614528; doi:10.3390/ani11113031)
Supplement: Supplementary file 1 [file animals-11-03031-s001.zip]

Archive with 3 entries (3 files):
- Supplementary Material 1.pdf
- Supplementary Material 2.pdf
- Supplementary Material 3.xlsx
